# Supplementary material for: Zizaane-Type Sesquiterpenoids and Their Rearranged Derivatives from Agarwood of an Aquilaria Plant
Source: Molecules. 2021 Dec 29;27(1):198. doi: 10.3390/molecules27010198 (PMC8746309; doi:10.3390/molecules27010198)
Supplement: Supplementary file 1 [file molecules-27-00198-s001.zip]

Archive with 1 entries (1 files):
- molecules-1515956-supplementary.pdf
